# Supplementary material for: Enhanced protection face masks do not adversely impact thermophysiological comfort
Source: PLoS One. 2022 Apr 7;17(4):e0265126. doi: 10.1371/journal.pone.0265126 (PMC8989302; doi:10.1371/journal.pone.0265126)
Supplement: S1 Data — (XLSX) [file pone.0265126.s001.xlsx]

## Sheet: RCF & REF
		Thermal Resistance Test (Table1 and Figures 3 and 4)
		Fabric	Replicate (REF)					Ave	SD
			1	2	3	4	5
		D-1	2.78667	2.62667	2.68667			2.7	0.080829
		D-2	4.497	4.515	4.4601	4.507	4.627	4.52122	0.0627546
		D-3	4.11	3.917	3.897	3.939	3.713	3.9152	0.141185
		D-4	2.0511	2.61631	2.61783			2.42841	0.326764
		D-5	2.58969	3.01554	3.43867			3.01463	0.424487
		T-1	3.17167	3.41567	3.34667			3.31133	0.125779
		T-2	6.04657	6.90667	6.29667	5.84067		6.27264	0.46198
		T-3	4.97879	5.16667	5.25667	4.69667		5.0247	0.247438
		T-4	3.01167	2.94167	2.84167			2.93167	0.08544
		T-5	3.39667	3.573	3.561			3.51022	0.0985249
		T-6	3.28167	2.95167	2.59167			2.94167	0.345109
		Q-1	3.93598	4.0403	4.13089			4.03572	0.0975345
		RET0 (Nude)	10.15	9.97	10.46			10.1933	0.247857
		Evaporative Resistance Test (Table1 and Figures 3 and 4)
		Fabric	Replicate (RCFx1000)					Ave	SD
			1	2	3	4	5
		D-1	23.09	23	20.89			22.3267	1.245
		D-2	21	22	22			21.6667	0.57735
		D-3	20	22	21	21		21	0.816497
		D-4	21	20	19			20	1
		D-5	22	22	22			22	0
		T-1	25	25	24			24.6667	0.57735
		T-2	23	23	23			23	0
		T-3	22	23	23			22.6667	0.57735
		T-4	21	23	22			22	1
		T-5	22	23	25	24		23.5	1.29099
		T-6	20	21	19.79	21.22		20.5025	0.712384
		Q-1	24.03	24	23	22.97		23.5	0.594923
		RCT0 (Nude)	63	63	66			64	1.73205
Thermal Resistance Test (Table1 and Figures 3 and 4)
(T-6)	Size	fit	Replicate (RCFx1000)					Ave	SD
			1	2	3	4	5
	Small	Normal Fit	18	18	18	17.55	18.45	18	0.318198
	Medium		19.79	21	20	21.22		20.5025	0.712384
	Large		26.15	26	26.86	26.3		26.3275	0.375533
	Large	Tight Fit	23	23	23			23	0
		Normal Fit	26.15	26	26.86	26.3		26.3275	0.375533
		Loose Fit	28.31	30	30.79	29.3		29.6	1.0536
Evaporative Resistance Test (Table1 and Figures 3 and 4)
(T-6)	Size	fit	Replicate (REF)					Ave	SD
			1	2	3	4	5
	Small	Normal Fit	1.92768	1.84763	1.70359			1.8263	0.113556
	Medium		3.28167	2.95167	2.59167			2.94167	0.345109
	Large		5.23168	4.92858	4.5555			4.90526	0.338693
	Large	Tight Fit	3.66231	3.69897	3.90339			3.75489	0.129905
		Normal Fit	5.23168	4.92858	4.5555			4.90526	0.338693
		Loose Fit	6.73347	6.74445	6.19953			6.55915	0.311486
